# Supplementary material for: Notes on Michael Schülke’s pselaphine collections from China. – Tyrini. II. Genus Megatyrus Hlaváč & Nomura (Coleoptera, Staphylinidae, Pselaphinae)
Source: Zookeys. 2013 May 17;(301):107–12. doi: 10.3897/zookeys.301.4912 (PMC3689138; doi:10.3897/zookeys.301.4912)
Supplement: XML Treatment for Megatyrus schuelkei [file zookeys.301.4912-treatment1.xml]

<!DOCTYPE tp:taxon-treatment
  PUBLIC "-//TaxonX//DTD Taxonomic Treatment Publishing DTD v0 20100105//EN" "tax-treatment-NSO.dtd">
<tp:taxon-treatment xmlns:tp="http://www.plazi.org/taxpub"><tp:treatment-meta><mixed-citation publication-type="journal"><person-group><name><surname>Yin</surname><given-names>Zi-Wei</given-names></name><name><surname>Li</surname><given-names>Li-Zhen</given-names></name></person-group><article-title>Notes on Michael Schülke’s pselaphine collections from China. – Tyrini. II. Genus 
                    <italic>Megatyrus</italic> Hlaváč &amp; Nomura (Coleoptera, Staphylinidae, Pselaphinae)</article-title><source>Zookeys</source><day>17</day><month>5</month><year>2013</year><volume>2013</volume><issue>301</issue><fpage>107</fpage><lpage>112</lpage><pub-id pub-id-type="doi">10.3897/zookeys.301.4912</pub-id></mixed-citation></tp:treatment-meta><tp:nomenclature><tp:taxon-name>
                            <tp:taxon-name-part taxon-name-part-type="genus">Megatyrus</tp:taxon-name-part>
                            <tp:taxon-name-part taxon-name-part-type="species">schuelkei</tp:taxon-name-part>
                        <object-id xmlns:xlink="http://www.w3.org/1999/xlink" xlink:type="simple">urn:lsid:zoobank.org:act:FCA38920-031F-4F09-8060-A455CB8927B1</object-id>
								<object-id xmlns:xlink="http://www.w3.org/1999/xlink" xlink:type="simple">http://species-id.net/wiki/Megatyrus_schuelkei</object-id>
								</tp:taxon-name><tp:taxon-authority>Yin &amp; Li</tp:taxon-authority><tp:taxon-status xmlns:xlink="http://www.w3.org/1999/xlink" xlink:type="simple">sp. n.</tp:taxon-status><xref ref-type="fig" rid="F1">Figs 1A</xref><xref ref-type="fig" rid="F2">, 2</xref></tp:nomenclature><tp:treatment-sec sec-type="Type material"><title>Type material</title><p>(2 ♂♂). Holotype: ♂, labeled ‘CHINA: Yunnan, Lincang Pref., / Xue Shan, 48 km N Lincang, / 2070 m, <named-content xmlns:xlink="http://www.w3.org/1999/xlink" content-type="dwc:verbatimCoordinates" xlink:type="simple">24°19'03"N, 100°07'13"E</named-content>, / forest remnant, N-<!--PageBreak-->slope, litter &amp; / mushrooms sifted, 12.IX.2009, / leg. M. Schülke [CH09-45]’ (pcMS). Paratype: 1 ♂, same label data as holotype (SNUC).</p></tp:treatment-sec><tp:treatment-sec sec-type="Description"><title>Description.</title><p>Male (<xref ref-type="fig" rid="F1">Fig. 1A</xref>). Length 3.52–3.70 mm. Head longer than wide, HL 0.81–0.84 mm, HW 0.68–0.69 mm; eyes each composed of about 50 facets; maxillary palpi as in <xref ref-type="fig" rid="F2">Fig. 2B</xref>; antennae (<xref ref-type="fig" rid="F2">Fig. 2A</xref>) with scapes roundly projecting basolaterally; terminal three antennomeres enlarged. Pronotum longer than wide, PL 0.71–0.73 mm, PW 0.64–0.65 mm, lateral margins nearly parallel, evenly narrowed apically at basal 2/3. Elytra wider than long, EL 0.97–0.99 mm, EW 1.43–1.48 mm. Mesotrochanters, metatrochanters and metafemora lacking spine or projection at ventral margins. Abdomen broad at base and narrowed apically, AL 1.03–1.14 mm, AW 1.38–1.40 mm. Tergite VIII as in <xref ref-type="fig" rid="F2">Fig. 2C</xref>; sternite VIII as in <xref ref-type="fig" rid="F2">Fig. 2D</xref>; sternite IX as in <xref ref-type="fig" rid="F2">2E</xref>. Aedeagus length 0.83 mm, with elongate median lobe asymmetric (<xref ref-type="fig" rid="F2">Figs 2F, G</xref>).</p><p>Female. Unknown.</p><fig id="F1" position="float" orientation="portrait"><label>Figure 1.</label><caption><p>Habitus of <italic><tp:taxon-name>Megatyrus</tp:taxon-name></italic>. <bold>A</bold> <italic><tp:taxon-name>Megatyrus schuelkei</tp:taxon-name></italic>, male <bold>B</bold> <italic><tp:taxon-name>Megatyrus tengchongensis</tp:taxon-name></italic>, female. Scales (mm): 1.0.</p></caption><graphic xmlns:xlink="http://www.w3.org/1999/xlink" xlink:href="ZooKeys-301-107-g001.jpg" position="float" orientation="portrait" xlink:type="simple"/></fig><fig id="F2" position="float" orientation="portrait"><label>Figure 2.</label><caption><p>Diagnostic features of male <italic><tp:taxon-name>Megatyrus schuelkei</tp:taxon-name></italic>. <bold>A</bold> antenna <bold>B</bold> maxillary palpus <bold>C</bold> tergite VIII <bold>D</bold> sternite VIII <bold>E</bold> sternite IX <bold>F</bold> aedeagus, in dorsal view <bold>G</bold> same, in lateral view. Scales (mm): <bold>A</bold> = 0.5; <bold>B, C, D, F, G</bold> = 0.2; <bold>E</bold> = 0.1.</p></caption><graphic xmlns:xlink="http://www.w3.org/1999/xlink" xlink:href="ZooKeys-301-107-g002.jpg" position="float" orientation="portrait" xlink:type="simple"/></fig></tp:treatment-sec><tp:treatment-sec sec-type="Comparative notes"><title>Comparative notes.</title><p><!--PageBreak--><italic><tp:taxon-name>Megatyrus schuelkei</tp:taxon-name></italic> is most similar to <italic><tp:taxon-name>Megatyrus laqueus</tp:taxon-name></italic> Hlaváč &amp; Nomura from Vietnam in sharing similar body size and aedeagal structure. The two species can be clearly separated by the more elongate maxillary palpi, and the antennomeres VI–VIII are slightly more elongate in the new species. <italic><tp:taxon-name>Megatyrus laqueus</tp:taxon-name></italic> has shorter maxillary palpi and quadrate antennomeres VI–VIII. <italic><tp:taxon-name>Megatyrus schuelkei</tp:taxon-name></italic> can be separated from <italic><tp:taxon-name>Megatyrus menglianensis</tp:taxon-name></italic> by the more elongate pronotum, and different aedeagal structure.</p></tp:treatment-sec><tp:treatment-sec sec-type="Distribution"><title>Distribution.</title><p>Southwest China: Yunnan.</p></tp:treatment-sec><tp:treatment-sec sec-type="Biology"><title>Biology.</title><p>Individuals were collected from sifted leaf litter with mushrooms in a forest remnant.</p></tp:treatment-sec><tp:treatment-sec sec-type="Etymology"><title>Etymology.</title><p>The new species is named after Michael Schülke, collector of the type series.</p></tp:treatment-sec></tp:taxon-treatment>
