# Supplementary material for: Notes on Michael Schülke’s pselaphine collections from China. – Tyrini. II. Genus Megatyrus Hlaváč & Nomura (Coleoptera, Staphylinidae, Pselaphinae)
Source: Zookeys. 2013 May 17;(301):107–12. doi: 10.3897/zookeys.301.4912 (PMC3689138; doi:10.3897/zookeys.301.4912)
Supplement: XML Treatment for Megatyrus tengchongensis [file zookeys.301.4912-treatment2.xml]

<!DOCTYPE tp:taxon-treatment
  PUBLIC "-//TaxonX//DTD Taxonomic Treatment Publishing DTD v0 20100105//EN" "tax-treatment-NSO.dtd">
<tp:taxon-treatment xmlns:tp="http://www.plazi.org/taxpub"><tp:treatment-meta><mixed-citation publication-type="journal"><person-group><name><surname>Yin</surname><given-names>Zi-Wei</given-names></name><name><surname>Li</surname><given-names>Li-Zhen</given-names></name></person-group><article-title>Notes on Michael Schülke’s pselaphine collections from China. – Tyrini. II. Genus 
                    <italic>Megatyrus</italic> Hlaváč &amp; Nomura (Coleoptera, Staphylinidae, Pselaphinae)</article-title><source>Zookeys</source><day>17</day><month>5</month><year>2013</year><volume>2013</volume><issue>301</issue><fpage>107</fpage><lpage>112</lpage><pub-id pub-id-type="doi">10.3897/zookeys.301.4912</pub-id></mixed-citation></tp:treatment-meta><tp:nomenclature><tp:taxon-name>
                            <tp:taxon-name-part taxon-name-part-type="genus">Megatyrus</tp:taxon-name-part>
                            <tp:taxon-name-part taxon-name-part-type="species">tengchongensis</tp:taxon-name-part>
                        <object-id xmlns:xlink="http://www.w3.org/1999/xlink" xlink:type="simple">urn:lsid:zoobank.org:act:989B0696-4F01-47B8-9279-DAE226D8D119</object-id>
								<object-id xmlns:xlink="http://www.w3.org/1999/xlink" xlink:type="simple">http://species-id.net/wiki/Megatyrus_tengchongensis</object-id>
								</tp:taxon-name><tp:taxon-authority>Yin &amp; Li</tp:taxon-authority><tp:taxon-status xmlns:xlink="http://www.w3.org/1999/xlink" xlink:type="simple">sp. n.</tp:taxon-status><xref ref-type="fig" rid="F1">Figs 1B</xref><xref ref-type="fig" rid="F3">, 3</xref></tp:nomenclature><tp:treatment-sec sec-type="Type material"><title>Type material</title><p>(1 ♀). Holotype: ♀, labeled ‘CHINA: Yunnan [CH07-17] / Baoshan Pref., mountain range 25 km S / Tengchong, 1900 m, <named-content xmlns:xlink="http://www.w3.org/1999/xlink" content-type="dwc:verbatimCoordinates" xlink:type="simple">24°48'28"N, 98°32'03"E</named-content>, dev. primary decid. forest, / litter, fungi sifted, 2.V.2007, M. Schülke’ (pcMS).</p><!--PageBreak--></tp:treatment-sec><tp:treatment-sec sec-type="Description"><title>Description.</title><p>Female (<xref ref-type="fig" rid="F1">Fig. 1B</xref>). Length 3.71 mm. Head longer than wide, HL 0.79 mm, HW 0.65 mm; eyes each composed of about 35 facets; maxillary palpi as in <xref ref-type="fig" rid="F3">Fig. 3B</xref>; antennae (<xref ref-type="fig" rid="F3">Fig. 3A</xref>) with scapes simple; terminal three antennomeres enlarged. Pronotum slightly longer than wide, PL 0.74 mm, PW 0.71 mm, lateral margins nearly parallel, evenly narrowed apically at middle. Elytra wider than long, EL 0.93 mm, EW 1.43 mm. Legs simple. Abdomen broad at base and narrowed apically, AL 1.25 mm, AW 1.46 mm. Tergite VIII as in <xref ref-type="fig" rid="F3">Fig. 3C–E</xref>; sternite VIII as in <xref ref-type="fig" rid="F3">Fig. 3F</xref>. Genital complex weakly sclerotized, width 0.55 mm, with dorsal and ventral sclerites (<xref ref-type="fig" rid="F3">Figs 3G</xref>).</p><p>Male. Unknown.</p><fig id="F3" position="float" orientation="portrait"><label>Figure 3.</label><caption><p>Diagnostic features of female <italic><tp:taxon-name>Megatyrus tengchongensis</tp:taxon-name></italic>. <bold>A</bold> antenna <bold>B</bold> maxillary palpus <bold>C</bold> tergite VIII, in posterior view <bold>D</bold> same, in dorso-posterior view <bold>E</bold> same, in dorsal view <bold>F</bold> sternite VIII <bold>G</bold> female genital complex, in dorsal view. Scales (mm): <bold>A</bold> = 0.5; <bold>B–G</bold> = 0.2.</p></caption><graphic xmlns:xlink="http://www.w3.org/1999/xlink" xlink:href="ZooKeys-301-107-g003.jpg" position="float" orientation="portrait" xlink:type="simple"/></fig></tp:treatment-sec><tp:treatment-sec sec-type="Comparative notes"><title>Comparative notes.</title><p>In general, <italic><tp:taxon-name>Megatyrus</tp:taxon-name></italic> males are morphologically similar to females, and possess indistinct second sexual characters. Proportions of head, pronotum and abdomen between male and female are close, except that females have much shorter elytra, as well illustrated in <xref ref-type="bibr" rid="B2">Nomura et al. (2011: 123)</xref>. The single female of <italic><tp:taxon-name>Megatyrus tengchongensis</tp:taxon-name></italic> is very similar to that of <italic><tp:taxon-name>Megatyrus menglianensis</tp:taxon-name></italic> Hlaváč &amp; Nomura by the tergite VIII possessing a large and thick median projection, but the two species can be separated by the maxillary palpomeres I being more elongate in <italic><tp:taxon-name>Megatyrus tengchongensis</tp:taxon-name></italic>, and the clearly different structure of the genital complex. From <italic><tp:taxon-name>Megatyrus schuelkei</tp:taxon-name></italic> described above, <italic><tp:taxon-name>Megatyrus tengchongensis</tp:taxon-name></italic> can be separated by the relatively much shorter and stouter pronotum.</p></tp:treatment-sec><tp:treatment-sec sec-type="Distribution"><title>Distribution.</title><p>Southwest China: Yunnan.</p></tp:treatment-sec><tp:treatment-sec sec-type="Biology"><title>Biology.</title><p>The adult was collected from sifted leaf litter in a deciduous forest.</p></tp:treatment-sec><tp:treatment-sec sec-type="Etymology"><title>Etymology.</title><p>The new species is named after the type locality, Tengchong County.</p><!--PageBreak--></tp:treatment-sec><tp:treatment-sec><!--Section generated to contain objects referenced in tp:taxon-treatment.--><fig id="F1" position="float" orientation="portrait"><label>Figure 1.</label><caption><p>Habitus of <italic><tp:taxon-name>Megatyrus</tp:taxon-name></italic>. <bold>A</bold> <italic><tp:taxon-name>Megatyrus schuelkei</tp:taxon-name></italic>, male <bold>B</bold> <italic><tp:taxon-name>Megatyrus tengchongensis</tp:taxon-name></italic>, female. Scales (mm): 1.0.</p></caption><graphic xmlns:xlink="http://www.w3.org/1999/xlink" xlink:href="ZooKeys-301-107-g001.jpg" position="float" orientation="portrait" xlink:type="simple"/></fig></tp:treatment-sec><ref-list><ref id="B2"><mixed-citation xmlns:xlink="http://www.w3.org/1999/xlink" xlink:type="simple"><person-group><name name-style="western"><surname>Nomura</surname><given-names>S</given-names></name><name name-style="western"><surname>Sakchoowong</surname><given-names>W</given-names></name><name name-style="western"><surname>Chanpaisaeng</surname><given-names>J</given-names></name></person-group> (<year>2011</year>) <article-title>Three new species of the genus <italic>Megatyrus</italic> (Coleoptera, Staphylinidae, Pselaphinae) from Thailand.</article-title><source>Special publication of the Japanese Society of Scarabaeoidology</source><volume>1</volume>: <fpage>121</fpage>-<lpage>130</lpage>.</mixed-citation></ref></ref-list></tp:taxon-treatment>
